# Supplementary material for: Extracellular vesicles from prostate tumors reshape the pre-metastatic bone environment in an mTOR/RAB1A-dependent manner
Source: Front Immunol. 2025 Sep 19;16:1605494. doi: 10.3389/fimmu.2025.1605494 (PMC12491827; doi:10.3389/fimmu.2025.1605494)
Supplement: Supplementary Table 1 — Primers for mRNA expression analysis. [file Table1.xlsx]

## Sheet: mouse
Primers for mRNA expression analysis
Gene		Primer
Mouse β-actin	forward primer	CATTGCTGACAGGATGCAGAAGG
	reverse primer	TGCTGGAAGGTGGACAGTGAGG
Mouse PAX5	forward primer	TGACGCAGGTGTCATCGGTGAG
	reverse primer	ATTCGGCACTGGAGACTCCTGA
Mouse C/EBPβ	forward primer	CAACCTGGAGACGCAGCACAAG
	reverse primer	GCTTGAACAAGTTCCGCAGGGT
Mouse C/EBPα	forward primer	GCAAAGCCAAGAAGTCGGTGGA
	reverse primer	CCTTCTGTTGCGTCTCCACGTT
Mouse PU.1	forward primer	GAGGTGTCTGATGGAGAAGCTG
	reverse primer	ACCCACCAGATGCTGTCCTTCA
Mouse Csf1r	forward primer	TGGATGCCTGTGAATGGCTCTG
	reverse primer	GTGGGTGTCATTCCAAACCTGC
Mouse CD68	forward primer	GGCGGTGGAATACAATGTGTCC
	reverse primer	AGCAGGTCAAGGTGAACAGCTG

## Sheet: human
Primers for mRNA expression analysis
Gene		Primer
human β-actin	forward primer	CACCATTGGCAATGAGCGGTTC
	reverse primer	AGGTCTTTGCGGATGTCCACGT
human RAB27B	forward primer	TGGCAACAAGGCAGACCTACCA
	reverse primer	CTCCACATTCTGTCCAGTTGCTG
human RAB27A	forward primer	GAAGCCATAGCACTCGCAGAGA
	reverse primer	CAGGACTTGTCCACACACCGTT
human PDCD6IP(ALIX)	forward primer	GCTCAGATGAGAGAAGCCACCA
	reverse primer	AGTCTGGATGCCTCCCTGTTCA
human SNAP23	forward primer	GGTGACAAATGGTCAGCTTCAGC
	reverse primer	CCAGGATACTGCCCACTTGAGT
human Rab7(RAB7A)	forward primer	GTGATGGTGGATGACAGGCTAG
	reverse primer	AGTCTGCACCTCTGTAGAAGGC
human Rab5(RAB5A)	forward primer	ACTTCTGGGAGAGTCCGCTGTT
	reverse primer	GTGTCATCAAGACATACAGTTTGG
human Rab11(RAB11B)	forward primer	TCATCGAGACCTCAGCCTTGGA
	reverse primer	CTGCGATCTGTTTCTGTGACACG
human RAB35	forward primer	CAGCCCATCTTACTGCAAGCAG
	reverse primer	GCTGACAACCTGTCGGAGAGAA
