# Supplementary material for: Extracellular vesicles from prostate tumors reshape the pre-metastatic bone environment in an mTOR/RAB1A-dependent manner
Source: Front Immunol. 2025 Sep 19;16:1605494. doi: 10.3389/fimmu.2025.1605494 (PMC12491827; doi:10.3389/fimmu.2025.1605494)
Supplement: Supplementary Table 3 — DEGs between experimental groups and control groups. [file Table3.xlsx]

## Sheet: Mus
Flow antibodies
Marker	Company	Cat#	Format	Reactivity
B220	BD	561881	PE-CY7	mus
BP-1	thermo fisher	2344842	APC	mus
CD43	thermo fisher	2455878	FITC	mus
CD24	thermo fisher	2400534	PE	mus
IgM	BD	562034	PC5.5	mus
IgD	biolegend	405729	APC-A750	mus
CD19	BD	557655	APC-CY7	mus
CD11b	BD	561688	FITC	mus
F4/80	biolegend	123109	PE	mus
CD45	Elabscience	E-AB-F1136E	APC	mus
CD3	BD	553063	PE	mus
CD4	BD	560181	APC-H7	mus
CD8a	BD	2115621	FITC	mus
NK1.1	BD	561117	APC	mus
CD31	BD	561813	FITC	mus
IgA	thermo fisher	17-4204-82	APC	mus
IgG	biolegend	406001	FITC	mus
PD-L1	Elabscience	E-AB-F1132D	PE	mus
